# Supplementary material for: ALLENE OXIDE SYNTHASE and HYDROPEROXIDE LYASE, Two Non-Canonical Cytochrome P450s in Arabidopsis thaliana and Their Different Roles in Plant Defense
Source: Int J Mol Sci. 2019 Jun 23;20(12):3064. doi: 10.3390/ijms20123064 (PMC6627107; doi:10.3390/ijms20123064)
Supplement: Supplementary file 1 [file ijms-20-03064-s001.zip]

Archive with 3 entries (2 files):
- Figure S1.docx
- __MACOSX/
- __MACOSX/._Figure S1.docx
